# Supplementary material for: Lignin Extraction and Condensation as a Function of Temperature, Residence Time, and Solvent System in Flow-through Reactors
Source: ACS Sustain Chem Eng. 2025 Aug 1;13(31):12573–82. doi: 10.1021/acssuschemeng.5c04198 (PMC12344771; doi:10.1021/acssuschemeng.5c04198)
Supplement: Supplementary file 2 [file sc5c04198_si_002.xlsx]

## Sheet: Figure 2
Figure 2A
18 min RT
Delignification (wt%)
	Time on stream (hours)
	0.5		1		1.5		2
Temperature (°C)	Delignification (wt%)	Range (wt%)	Delignification (wt%)	Range (wt%)	Delignification (wt%)	Range (wt%)	Delignification (wt%)	Range (wt%)
175	0.0432661	0.00155294	0.141994	0.00974883	0.196943	0.016384	0.237996	0.019812
200	0.0534307	7.85098e-05	0.269867	0.009895	0.405791	0.0155673	0.477498	0.00815375
225	0.0528315	0.00521211	0.365225	0.0157714	0.50723	0.0158826	0.560508	0.0110495
250	0.0498056	0.0029213	0.412901	0.0240397	0.548592	0.0182391	0.604471	0.0215937
Figure 2B
200°C
Delignification (wt%)
	Time on stream (hours)
	0.5		1		1.5		2
Residence time (min)	Delignification (wt%)	Range (wt%)	Delignification (wt%)	Range (wt%)	Delignification (wt%)	Range (wt%)	Delignification (wt%)	Range (wt%)
9	0.0905195	0.00403669	0.313939	0.0144663	0.442608	0.0342338	0.509968	0.0236764
18	0.0534307	7.85098e-05	0.269867	0.009895	0.405791	0.0155673	0.477498	0.00815375
36	0.0237596	0.00340018	0.138902	0.0253943	0.339641	0.0219519	0.468836	0.00685238
Figure 2C
Total delignification
Delignification (wt%)
	Residence time (min)
	9		18		36
Temperature (°C)	Delignification (wt%)	Range (wt%)	Delignification (wt%)	Range (wt%)	Delignification (wt%)	Range (wt%)
175	0.358778	0.00216207	0.237996	0.019812	0.28459	0.0596803
200	0.509968	0.00685238	0.477498	0.00815375	0.468836	0.0236764
225	0.559822	0.019664	0.560508	0.0110495	0.548804	0.0168687
250	0.591133	0.020458	0.604471	0.0215937	0.596688	0.0030627

## Sheet: Figure 3
Figure 3A
18 min RT
Solvolysis monomer yield (wt%)
	Temperature (°C)
	175		200		225		250
Analyte	Yield (wt%)	Range (wt%)	Yield (wt%)	Range (wt%)	Yield (wt%)	Range (wt%)	Yield (wt%)	Range (wt%)
phenol	0	0	0	0	0.00495201	0.00495201	0.00720189	0.000862096
methyl paraben	0	0	0.0507556	0.000477913	0.0551853	0.00324935	0.0630126	0.00360382
p-hydroxybenzoic acid	0.0335597	0.00160002	0.0263216	0.000200404	0.0240925	0.00152697	0.0227338	2.3194e-05
4-propanol guaiacol	0	0	0	0	0	0	0.00653777	0.000956655
4-propanolsyringol	0	0	0	0	0.00498663	0.00498663	0	0
4-ethylsyringol	0	0	0.00911973	9.1319e-05	0	0	0.00882055	0.000323968

## Sheet: Figure 4
Figure 4A
175°C
Hydrogenolysis monomer yield (wt%)
	Residence time (min)
	9		18		36		Batch
Analyte	Yield	Stdev/range	Yield	Stdev/range	Yield	Stdev/range	Yield	Stdev/range
syringol monomers (wt%)	0.136831	0.0121626	0.177302	0.0049626	0.152405	0.012962	0.206926	0.000337781
guaiacol monomers (wt%)	0.14224	0.0100498	0.16626	0.00334317	0.129218	0.00747392	0.192039	0.000157041
total delignification (wt%)	0.359267	0.0381679	0.237859	0.0200522	0.284806	0.059815	0.293977	0.0532459
extent of condensation (%)	0.300512	0.030921	0.138866	0.00655939	0.294114	0.00431148	-	-
Figure 4B
200°C
Hydrogenolysis monomer yield (wt%)
	Residence time (min)
	9		18		36		Batch
Analyte	Yield	Stdev/range	Yield	Stdev/range	Yield	Stdev/range	Yield	Stdev/range
syringol monomers (wt%)	0.221197	0.00904411	0.184303	0.0214946	0.152643	0.0109304	0.215152	0.00217059
guaiacol monomers (wt%)	0.155588	0.00494487	0.13507	0.00303872	0.11399	0.00149505	0.167539	0.00143424
total delignification (wt%)	0.509973	0.00694149	0.476802	0.00860393	0.468019	0.0239869	0.485434	0.025641
extent of condensation (%)	0.0154339	0.000860867	0.165455	0.0042205	0.303271	0.0159072	-	-
Figure 4C
225°C
Hydrogenolysis monomer yield (wt%)
	Residence time (min)
	9		18		36		Batch
Analyte	Yield	Stdev/range	Yield	Stdev/range	Yield	Stdev/range	Yield	Stdev/range
syringol monomers (wt%)	0.208428	0.00892614	0.21313	0.0218128	0.155769	0.00818533	0.245607	0.00319927
guaiacol monomers (wt%)	0.152504	0.00356875	0.150195	0.012748	0.106654	0.0079965	0.178392	0.00164391
total delignification (wt%)	0.559397	0.0192734	0.560442	0.0110919	0.548156	0.0171188	0.556378	0.0188523
extent of condensation (%)	0.148744	0.0146784	0.143099	0.0165414	0.381075	0.00807889	-	-
Figure 4D
250°C
Hydrogenolysis monomer yield (wt%)
	Residence time (min)
	9		18		36		Batch
Analyte	Yield	Stdev/range	Yield	Stdev/range	Yield	Stdev/range	Yield	Stdev/range
syringol monomers (wt%)	0.145301	0.010815	0.184054	0.00211084	0.0799064	0.00512127	0.305929	0.00625663
guaiacol monomers (wt%)	0.126933	0.00622387	0.137205	0.00113911	0.0698181	0.00357454	0.206491	0.0041115
total delignification (wt%)	0.590386	0.0205138	0.604101	0.0212263	0.59615	0.00300496	0.597431	0.0197299
extent of condensation (%)	0.46873	0.0178136	0.373056	0.00915525	0.707809	0.0238607	-	-

## Sheet: Figure 5
Figure 5A
18 min RT
Delignification (wt%)
	Time on stream (hours)
	0.5		1		1.5		2
Temperature (°C)	Delignification (wt%)	Range (wt%)	Delignification (wt%)	Range (wt%)	Delignification (wt%)	Range (wt%)	Delignification (wt%)	Range (wt%)
175	0.0556084	0.0115879	0.190579	8.73417e-05	0.409297	0.0156212	0.531915	0.0222242
200	0.0466184	0.0041787	0.251899	0.0374333	0.613897	0.0129797	0.752135	0.0104321
225	0.0461353	0.00617875	0.304267	0.0366824	0.659471	0.00018318	0.803581	0.0139046
250	0.0350964	0.0104374	0.399017	0.00619427	0.791563	0.00873157	0.926901	0.0176249
Figure 5B
200°C
Delignification (wt%)
	Time on stream (hours)
	0.5		1		1.5		2
Residence time (min)	Delignification (wt%)	Range (wt%)	Delignification (wt%)	Range (wt%)	Delignification (wt%)	Range (wt%)	Delignification (wt%)	Range (wt%)
9	0.0736759	0.0106545	0.365251	0.0709018	0.583914	0.0839753	0.679752	0.0755909
18	0.0466184	0.0041787	0.251899	0.0374333	0.613897	0.0129797	0.752135	0.0104321
36	0.0430821	0.0133185	0.215262	0.0261083	0.530854	0.0184052	0.752	0.0296936
Figure 5C
Total delignification
Delignification (wt%)
	Residence time (min)
	9		18		36
Temperature (°C)	Delignification (wt%)	Range (wt%)	Delignification (wt%)	Range (wt%)	Delignification (wt%)	Range (wt%)
175	-	-	0.531915	0.0222242	-	-
200	0.679752	0.0755909	0.752135	0.0104321	0.752	0.0296936
225	-	-	0.803581	0.0139046	-	-
250	-	-	0.926901	0.0176249	-	-

## Sheet: Figure 6
Figure 6A
18 min RT
Solvolysis monomer yield (wt%)
	Temperature (°C)
	175		200		225		250
Analyte	Yield (wt%)	Range (wt%)	Yield (wt%)	Range (wt%)	Yield (wt%)	Range (wt%)	Yield (wt%)	Range (wt%)
phenol	0	0	0.00277024	0.000590719	0	0	0	0
methyl paraben	0.00933386	0.00221271	0.0135349	0.00355603	0.0113662	0.00111186	0.0129787	0.00098574
p-hydroxybenzoic acid	0.0635371	0.0133391	0.0581025	0.0104005	0.0283495	0.00121751	0.0237052	0.00183537
4-propanol guaiacol	0	0	0	0	0	0	0	0
4-propanolsyringol	0	0	0	0	0	0	0	0
4-ethylsyringol	0	0	0	0	0	0	0	0

## Sheet: Figure 7
Figure 7A
175°C
Hydrogenolysis monomer yield (wt%)
	Residence time (min)
	18		Batch
Analyte	Yield	Stdev/range	Yield	Stdev/range
syringol monomers (wt%)	0.0602821	0.0035777	0.273457	0.00126327
guaiacol monomers (wt%)	0.051227	0.00313586	0.211297	0.00255325
total delignification (wt%)	0.531371	0.0222983	0.531716	0.0298865
extent of condensation (%)	0.769967	0.0530588	-	-
Figure 7B
200°C
Hydrogenolysis monomer yield (wt%)
	Residence time (min)
	9		18		36		Batch
Analyte	Yield	Stdev/range	Yield	Stdev/range	Yield	Stdev/range	Yield	Stdev/range
syringol monomers (wt%)	0.05833	0.00312408	0.0407636	0.00206287	0.029909	0.00372043	0.238388	0.00985013
guaiacol monomers (wt%)	0.0448098	0.00375375	0.0318379	0.00142846	0.0213755	0.0022444	0.175629	0.00760549
total delignification (wt%)	0.679138	0.0757197	0.751631	0.0107408	0.751788	0.0297861	0.728203	0.0640359
extent of condensation (%)	0.75088	0.0281957	0.824641	0.0516468	0.87613	0.097675	-	-
Figure 7C
225°C
Hydrogenolysis monomer yield (wt%)
	Residence time (min)
	18		Batch
Analyte	Yield	Stdev/range	Yield	Stdev/range
syringol monomers (wt%)	0.0308473	0.00216229	0.204994	0.00793709
guaiacol monomers (wt%)	0.0237405	0.000299251	0.16539	0.00809377
total delignification (wt%)	0.80337	0.0142217	0.804052	0.0143141
extent of condensation (%)	0.852618	0.0379545	-	-
Figure 7D
250°C
Hydrogenolysis monomer yield (wt%)
	Residence time (min)
	18		Batch
Analyte	Yield	Stdev/range	Yield	Stdev/range
syringol monomers (wt%)	0.0272839	0.00657845	0.165446	0.0037797
guaiacol monomers (wt%)	0.0188106	0.00266097	0.134933	0.00124513
total delignification (wt%)	0.926717	0.0173181	0.927688	0.0174289
extent of condensation (%)	0.846546	0.112775

## Sheet: Figure S1
Figure S1
9 min RT
Delignification (wt%)
	Time on stream (hours)
	0.5		1		1.5		2
Temperature (°C)	Delignification (wt%)	Range (wt%)	Delignification (wt%)	Range (wt%)	Delignification (wt%)	Range (wt%)	Delignification (wt%)	Range (wt%)
175	0.120807	0.0165067	0.241934	0.00613623	0.300079	0.00332033	0.358778	0.00216207
200	0.0905195	0.00340018	0.313939	0.0253943	0.442608	0.0219519	0.509968	0.00685238
225	0.0940755	0.00586256	0.432398	0.041426	0.529744	0.0398563	0.559822	0.019664
250	0.058607	0.0105338	0.291431	0.000809017	0.502807	0.0190274	0.591133	0.020458

## Sheet: Figure S2
Figure S2
36 min RT
Delignification (wt%)
	Time on stream (hours)
	0.5		1		1.5		2
Temperature (°C)	Delignification (wt%)	Range (wt%)	Delignification (wt%)	Range (wt%)	Delignification (wt%)	Range (wt%)	Delignification (wt%)	Range (wt%)
175	0.0187354	0.00253754	0.100286	0.0151447	0.212372	0.0440417	0.28459	0.0596803
200	0.0237596	0.00403669	0.138902	0.0144663	0.339641	0.0342338	0.468836	0.0236764
225	0.0263378	0.00968378	0.177199	0.0360084	0.439405	0.0290988	0.548804	0.0168687
250	0.0293872	0.00709379	0.218996	0.0376557	0.447003	0.00936245	0.596688	0.0030627

## Sheet: Figure S3
Figure S3
175°C
Delignification (wt%)
	Time on stream (hours)
	0.5		1		1.5		2
Residence time (min)	Delignification (wt%)	Range (wt%)	Delignification (wt%)	Range (wt%)	Delignification (wt%)	Range (wt%)	Delignification (wt%)	Range (wt%)
9	0.120807	0.0165067	0.241934	0.00613623	0.300079	0.00332033	0.358778	0.00216207
18	0.0432661	0.00155294	0.141994	0.00974883	0.196943	0.016384	0.237996	0.019812
36	0.0187354	0.00253754	0.100286	0.0151447	0.212372	0.0440417	0.28459	0.0596803

## Sheet: Figure S4
Figure S4
225°C
Delignification (wt%)
	Time on stream (hours)
	0.5		1		1.5		2
Residence time (min)	Delignification (wt%)	Range (wt%)	Delignification (wt%)	Range (wt%)	Delignification (wt%)	Range (wt%)	Delignification (wt%)	Range (wt%)
9	0.0940755	0.00586256	0.432398	0.041426	0.529744	0.0398563	0.559822	0.019664
18	0.0528315	0.00521211	0.365225	0.0157714	0.50723	0.0158826	0.560508	0.0110495
36	0.0263378	0.00968378	0.177199	0.0360084	0.439405	0.0290988	0.548804	0.0168687

[truncated: 6 more sheets: Figure S5, Figure S6, Figure S7, Figure S8, Figure S12, Figure S13]
